# Supplementary material for: Characterizing the breast cancer lipidome and its interaction with the tissue microbiota
Source: Commun Biol. 2021 Oct 27;4:1229. doi: 10.1038/s42003-021-02710-0 (PMC8551188; doi:10.1038/s42003-021-02710-0)
Supplement: Supplementary file 3 — Supplementary Data [file 42003_2021_2710_MOESM3_ESM.xlsx]

## Sheet: Lipids
ID	Group	DG(14:0_14:0) {& DG(12:0_16:0)}	DG(12:0_18:2)	DG(12:0_18:1)	DG(16:0_16:0)	DG(14:0_18:2)	DG(16:0_18:1)	DG(18:1_18:0)	DG(18:1_18:1)	oxCE(18C,2O)	oxCE	lysoPC(16:0) sn-1	lysoPC(18:1)	lysoPC(18:0)	Cer(d18:1/21:1) & Cer(d18:0/21:2)	Cer(d16:1/23:0)	Cer(d18:2/22:0)	Ceramide (d18:1/22:0)	Cer(d40:2)	Cer(d18:2/23:0)	Cer(d18:1/23:0) & Cer(d18:0/23:1)	PE(O-16:1_16:1)	Cer(d18:2/24:1)	Cer(d18:2/24:0)	Cer(d18:1/24:0) & Cer(d18:0/24:1)	PE(16:1_16:0)	PE(O-16:1_18:3)	PE(O-16:1_18:1)	PE(16:0_18:2)	PE(16:0_18:1)	PE(O-16:1_20:5)	PE(O-16:1_20:4)	PE(O-18:2_18:2)	PE(O-18:2_18:1)	PE(O-18:2_18:1)_newPE(O-18:1_18:2)	PE(O-17:1_20:4)	PE(16:0_20:4)	PE(18:2_18:0)	PE(O-16:1_22:6)	PE(O-18:2_20:5)	PE(O-18:2_20:4)	PE(O-18:1_20:4)	PE(O-16:1_22:4)	PE(O-18:0_20:4)	PE(16:0_22:6)	PE(18:0_22:4)	PE(O-18:1_22:6)	PE(O-18:1_22:5)	PC(O-16:1_20:4)
BTS1	Cancer	1107.88	19504.4	24633.8	30888.6	49111.1	316780	39641.2	35117.8	5428.75	5833.67	236550	210448	177696	4310.09	4975.03	108187	119587	2024.6	53725.3	60452.9	17661.2	114225	242086	166956	21973.1	13998.1	276090	110705	358782	15861.1	302296	100153	59020.7	381895	13919.4	62822.2	241732	22312.2	8222.77	110029	3009.8	227543	28671.1	11339.6	195521	12353.2	23817	74586.8
BTS12	Cancer	1791.77	56326.5	72104.5	60171	104256	657087	84121	66039.8	5842.22	5960.89	160723	73844.5	81552.6	17401.2	11134.4	222521	143002	5399.12	114140	91004.8	9679.25	437823	323587	217580	10425.9	7286.75	152570	83460.2	215687	18294.7	440511	63598.7	25714	85403.7	14524.2	54422.9	242272	54783.3	5990.03	237686	7546.67	203886	12076	20870.6	202317	26335	28729.3	160065
BTS16	Cancer	1692.85	19326.5	33760.7	43177.6	69634.3	489236	118454	79868.2	10301.5	9678.03	300322	113310	172398	6994.1	32881.9	69418.8	125079	2834.4	41278.5	73118.2	4408.22	154035	241823	248832	4261.91	5502.02	48988.2	16190.7	70588.6	7846.3	73549.2	19996.3	13478.1	68312.8	17121.9	22104.4	39580.6	6906.57	6555.13	68054.4	4425.54	31174.5	18975.4	7149.37	46688.8	4649.01	18523.1	104912
BTS2	Cancer	1133.54	8790.95	19197.2	115331	25521.4	693655	74483.5	83032.9	2787.11	3811.31	115627	42011.3	74475.9	31921.6	18069.5	456456	386946	9642.73	196331	193104	97735.8	553658	625391	473256	52372.4	180285	1.40528e+06	575538	815205	698277	7.23051e+06	1.34529e+06	665257	2.87532e+06	268857	693462	1.39812e+06	1.32756e+06	488864	5.79943e+06	102765	7.95063e+06	221102	618681	3.04868e+06	920792	633518	719122
BTS20	Cancer	1500.86	25652.6	38708.9	33467.4	72493.2	350631	74788.9	52223.8	13743.7	14010.5	131105	75733.7	64856.3	20159.6	25789.4	296876	353545	8994.57	169857	235873	37732	404769	510604	465033	22991.1	47445.8	718062	204318	377548	93370.4	796164	526965	171376	1.52012e+06	29169.3	130007	470080	78163.6	22628.9	300927	12390.7	627896	89461.6	41803	401207	85099.8	61192.9	63306.7
BTS22	Cancer	1182.5	6696.19	23004.8	41295.6	55175.9	451733	45628.1	35632.6	8237.83	8081.84	284047	108155	165810	1533.48	1338.66	54873.5	75722.8	942.569	35460.3	59151.2	18846.2	88360.3	152088	172963	25335.2	8022.37	175339	98025.7	300837	9922.82	126454	36022	26105.2	127900	13449.3	46518.2	126202	20559.5	9068.91	64077	6632.57	110195	13039.2	21892.1	110998	16965.3	29580.4	26178.1
BTS23	Cancer	2166.75	20162.2	32865.8	111872	59267.9	959709	156948	134517	1437.98	1791.51	149975	77549.3	99778.4	56061.6	21326.1	265474	279178	22142	143094	225820	45230.9	359739	362166	368202	22731.8	72707.2	529906	224586	283048	65696.9	944240	470908	110592	960441	28711.1	140315	569363	50863.4	26035.6	278311	8446.02	410906	48427.8	20298.8	579809	26282.6	51381.6	138372
BTS24	Cancer	2719.34	21341.2	57008.6	111846	46529.7	771769	153252	103020	5945.95	4843.56	293642	106270	193903	42123	26082.5	567430	288775	17960.9	296497	221083	98147.2	510395	609948	335678	49461.3	222911	1.24908e+06	498907	633741	536744	4.38068e+06	2.14045e+06	613321	2.98562e+06	132458	311747	1.28383e+06	532222	494739	2.67172e+06	32791.2	2.36241e+06	145871	143415	1.6651e+06	279937	360442	272043
BTS26	Cancer	3300.43	31100.9	48785.5	101844	73373	780699	132188	54241.2	2556.4	2977.43	129650	114846	75359.4	21946	36771.8	441193	446915	7885.61	195709	259987	38897.5	902446	884892	685602	51754.4	96081.5	1.47323e+06	479124	1.13265e+06	244225	6.76515e+06	796006	645315	1.33055e+06	276234	584329	1.44283e+06	983169	223939	5.76898e+06	48611.3	5.9157e+06	121548	384219	2.77388e+06	595789	837807	355370
BTS27	Cancer	4434.7	53911.9	68680.7	146177	103590	955244	140178	92289.4	2077.19	1994.03	87723.1	38002.6	55743.6	17511.9	15667.4	136201	156630	10598	77804.3	145091	45551.4	434825	554226	408917	105284	49992.7	1.94247e+06	671960	1.7012e+06	376933	5.27707e+06	521429	834994	1.31127e+06	385017	2.5581e+06	1.6736e+06	1.65504e+06	374319	4.61539e+06	161124	6.31458e+06	109898	653938	3.40849e+06	849302	996393	456499
BTS31	Cancer	1673.59	27005.4	36718.6	63130.4	78644.8	708050	101086	81871	8665.12	8941.65	274034	102758	207860	33639	22092.9	286800	275475	9903.96	120440	143809	55437.8	472803	451480	363275	35338.6	33000.9	431518	212178	452712	92006.6	2.27966e+06	420183	126607	424369	61032.2	240681	434638	79761.5	25935.4	797090	15174.1	968516	73221.4	77388.7	709010	37722.6	107018	231408
BTS32	Cancer	1206.36	12441.8	25051.5	81114.4	42606.5	755690	91360.6	65419.6	15832.7	17517.8	309020	104427	207988	6866.73	8475.24	139829	165278	2603.18	67169.3	88898.8	18941.1	197717	290570	244514	16050.5	31289.5	457606	190716	579348	64411.4	980712	270074	187116	734956	28892.6	137261	487891	163268	20166.7	399693	13272	747936	54668.6	36973.1	386854	82644.2	93641.3	139653
BTS34	Cancer	2807.99	20685.6	28578.8	33493.2	44813.8	428104	85939.5	71884.2	2476.26	3027.39	352031	128528	225653	40891.4	34485.6	477462	286466	22142.2	223649	262620	97059.8	564989	616939	438834	98589.9	147816	2.86763e+06	908282	1.83595e+06	746115	6.66673e+06	1.5642e+06	1.27696e+06	3.89008e+06	708788	1.0643e+06	2.82019e+06	1.98403e+06	539109	5.75334e+06	121255	8.12972e+06	384923	710129	4.2325e+06	2.26241e+06	970850	494377
BTS35	Cancer	492.722	12608.4	20528.9	58121.3	45520.6	723932	71879.3	69656.6	7111.03	6265.5	210321	79594.5	108582	38127.9	58044.1	254975	396218	20955.5	180885	424264	362109	313846	529402	615188	252395	381691	3.23009e+06	1.16194e+06	1.88093e+06	924444	7.81504e+06	2.78808e+06	1.41456e+06	3.99297e+06	498706	2.24558e+06	2.64511e+06	2.06146e+06	703934	5.49416e+06	99237.7	6.03821e+06	499468	638957	4.85411e+06	998314	790152	418435
BTS36	Cancer	753.062	7779.2	14079.4	19190.3	24235.5	224386	45241.4	28810.5	31863.7	25211.3	149671	78770.1	118456	12587.5	5853.29	101833	161493	3412.16	45758.7	70926.1	22336.8	154595	253011	253038	23854.1	28985.2	480065	186812	494057	22120.1	690636	280106	152437	717428	18848.3	125221	435102	48738.8	9394.44	303061	10104.4	487342	55392.1	25411.8	344036	48819.8	54276	97118.7
BTS37	Cancer	1493.34	15836	21565	78766	35900.9	568979	119866	54919.4	6049.43	5966.56	99863.5	40897.3	58535.1	31454.7	27829.8	497075	432332	14761.7	236902	300106	405377	757862	843232	629707	332165	1.16704e+06	5.58739e+06	3.54763e+06	3.49468e+06	1.83329e+06	8.46947e+06	3.77286e+06	3.70036e+06	1.02413e+07	376606	3.41098e+06	5.96154e+06	1.95955e+06	2.02676e+06	8.4399e+06	130629	8.93728e+06	634938	1.08468e+06	7.15983e+06	1.13517e+06	1.39235e+06	536835
BTS4	Cancer	1116.48	15303.1	21739.4	39033.1	48163.9	489761	96024.8	61912	7929.28	8004.13	304028	216367	250040	14694.3	18746.2	211918	264902	6658.25	147354	180182	84330.3	304929	722127	328955	69352.6	89502.1	600767	294119	546723	262618	2.39099e+06	510332	262315	935670	73334.3	393605	568397	175181	201204	1.54474e+06	22216.1	1.52144e+06	91967.6	75249.1	871106	99202.2	114607	205969
BTS40	Cancer	2401	23518.9	39567.4	83258.8	130592	764272	193345	119555	2284.91	1873.63	104248	90990.7	77561.2	25127.8	44835.2	427372	245134	21888.1	204205	286268	40911	689034	1.11694e+06	554939	94724.3	88301	2.35933e+06	916479	2.15273e+06	675385	8.28835e+06	1.2128e+06	794544	2.4203e+06	934566	1.86871e+06	3.22742e+06	4.1527e+06	423566	6.96368e+06	210077	9.89728e+06	389526	938622	6.14694e+06	1.52407e+06	1.35271e+06	584752
BTS41	Cancer	1513.26	10448.5	19810.2	129156	48538.1	1.03978e+06	149597	124596	5071.14	4790.21	147382	72706.9	85641.6	2597.79	8895.42	126356	63377.5	3316.79	220500	97639.5	25120	900348	294964	192121	51009.9	40022.9	1.22613e+06	523702	985843	312850	2.52181e+06	417320	426514	1.1091e+06	269481	610698	1.70059e+06	912047	167088	2.50464e+06	71443.6	3.25285e+06	284312	517398	1.67888e+06	719316	463156	279678
BTS42	Cancer	1463.02	13966.8	12616.3	57182.5	45605.6	752646	187412	102419	1423.84	1861.35	85316.8	28260.2	82415.8	35653.4	43889.7	696753	382260	16940.1	322151	306825	96928.3	930381	696326	512063	97330.9	130858	1.63525e+06	845192	1.31337e+06	651241	1.00852e+07	1.64418e+06	624145	3.08218e+06	573606	1.00653e+06	2.10316e+06	1.37319e+06	347338	6.57444e+06	123766	9.63854e+06	335469	639291	4.16725e+06	797293	970913	841215
BTS43	Cancer	592.576	9459.12	16729.5	53447.4	26645.5	449807	50647.4	42272.8	3299.89	2993.7	134851	76062.8	81530.2	37434.1	38086.7	692378	368194	18316.7	254237	279429	54730.4	1.10978e+06	1.01671e+06	610719	70424.6	117317	1.70129e+06	982079	1.25852e+06	261376	1.00759e+07	92068.9	719811	1.83463e+06	431527	1.4913e+06	2.11253e+06	1.1418e+06	308355	7.44582e+06	79692	5.92316e+06	90573.2	495758	3.61778e+06	438419	610467	544057
BTS45	Cancer	1483.06	6257.39	11772.3	23966.2	15258.2	376657	174654	41836	16575.8	9109.86	718627	234971	343252	13792.6	41005.4	457413	476472	10843.1	391124	310804	45152.1	756617	613213	492250	45905.3	80972.3	1.01496e+06	585270	994402	288334	6.86156e+06	871214	542398	1.58318e+06	283012	779362	1.59554e+06	825908	314371	6.07099e+06	62700.9	5.81162e+06	124356	354666	2.82935e+06	481915	543052	526348
BTS46	Cancer	1634.51	11191.4	16704.8	116438	48673.6	933456	206921	105567	1339.09	1421.66	77564.1	27118.7	57486.6	99468.1	23880	540791	391924	25473.1	203246	174171	91744.4	695596	762105	540674	62756.7	98880.6	1.48955e+06	626749	933464	604919	8.08747e+06	1.21278e+06	677611	1.80337e+06	212327	920760	1.64564e+06	971099	303809	5.55217e+06	64595.6	6.21005e+06	202851	331700	3.40066e+06	522250	536351	871006
BTS5	Cancer	1050.91	14871.5	34785.2	170308	57156	1.2133e+06	255203	156783	1843.31	1867.14	75380.9	33025	39274.3	10045.5	25141	338913	188089	6875.61	142427	111711	58546.7	689884	607706	319224	126490	97000.8	1.39805e+06	961532	2.34591e+06	1.14365e+06	7.4648e+06	833698	690649	1.27618e+06	369611	2.19986e+06	1.33076e+06	1.74523e+06	611769	5.86998e+06	200106	8.2968e+06	210752	1.65446e+06	4.28726e+06	1.2199e+06	1.17257e+06	1.01196e+06
BTS50	Cancer	151.058	1141.42	2908.84	56214.5	3626.72	271109	47702.6	59493	2152.52	2658.84	178577	102832	82930.8	24090.4	49122.7	434891	474868	13259.7	243019	388584	141021	466326	596681	692230	155974	494389	2.44393e+06	1.23591e+06	1.69539e+06	706901	6.50078e+06	1.63974e+06	876265	3.6809e+06	412500	1.8527e+06	2.19832e+06	1.08325e+06	469749	4.66659e+06	94271.6	6.19184e+06	200412	675174	3.6533e+06	562655	778071	372085
BTS51	Cancer	807.015	6144.65	11626	45615.8	29721.7	557001	85842.6	67176.9	2042.83	2934.55	56194.1	26615.4	18328	30077	34889	402008	232263	32252.8	256930	285066	204871	435895	737260	490328	180518	253645	5.34179e+06	1.17424e+06	2.20687e+06	1.54171e+06	1.05068e+07	2.58539e+06	2.53899e+06	4.29587e+06	1.02858e+06	2.26739e+06	2.8388e+06	2.86698e+06	1.2505e+06	8.67744e+06	242158	1.18807e+07	946182	1.13281e+06	6.59258e+06	1.62e+06	1.58947e+06	1.74574e+06
BTS53	Cancer	445.479	7518.7	7228.76	33006.1	20699.3	278844	52304.1	33534.6	2239.51	2454.63	327959	105102	140489	74608.5	45151.2	427617	407632	31484	299928	322800	282224	749454	701185	621023	245682	872425	3.83207e+06	2.2027e+06	2.93317e+06	878523	8.9238e+06	3.35273e+06	1.62789e+06	5.77037e+06	361319	2.92231e+06	2.75422e+06	1.07523e+06	654216	6.28019e+06	104015	7.40945e+06	322207	697111	3.85315e+06	652160	1.08201e+06	367717
BTS54	Cancer	1365.62	10784.5	16493.5	41018	43759.3	579650	119833	110536	1791.32	1852.86	371331	74203.4	283824	12932.3	16061	179846	214395	7142.78	111356	122202	16494.6	346668	324201	309077	16425.7	27616.7	215259	127475	194971	91261.6	977582	125609	60940.4	216836	28062.3	227532	231215	120555	73691.2	701796	7343.26	477758	15450.2	45054.4	328772	55549.8	51919.9	201597
BTS55	Cancer	4793.89	31821.2	56654.5	158929	108415	944407	281124	130153	17182	14525.5	263766	96200	178741	14926.7	14222.5	213636	242210	5063.29	115334	132705	20689.6	410744	355636	407685	26817	32324.4	371298	260486	550343	31358.4	1.14763e+06	205183	92408.5	737695	32213.1	165339	601520	119855	29873	900932	15191.9	761134	32573.8	84042.5	626590	82384.4	76544.1	131164
BTS56	Cancer	3355.6	25734.9	36231	110694	107691	1.14582e+06	237809	128499	2037.31	2222.42	74692.6	26451.7	54024.9	24606.2	48568.3	384835	371224	10593.9	336117	293233	62017.6	685303	671735	489482	57801.1	57158.8	806291	426951	684515	412090	5.31792e+06	714095	314579	770927	214447	519411	998541	718004	273050	4.05004e+06	36803.4	3.41583e+06	105255	301785	1.73792e+06	352778	318784	378807
BTS57	Cancer	873.962	28138	38810	118132	59081.4	1.017e+06	167966	152140	4472.84	3676.05	91772.5	42408	84848.7	559.834	1145.97	98031.4	126046	1883.76	42741.2	56212.9	11988	141121	233956	234395	29082.7	9705.4	433886	216932	454041	27102.2	1.33585e+06	112267	93190.4	236253	25036.9	187370	491830	215720	15399.2	875919	21145.7	644636	24781	114319	496136	114005	96160.9	223548
BTS6	Cancer	1747.89	22023.3	48413.1	76628.6	42121.5	587304	83257.2	83601.1	1944.84	2793.78	42195.2	24486.3	25160.5	0	0	3836.86	602.94	456.661	0	0	510.648	0	2656.36	1724.48	0	0	398.878	659.912	552.45	0	0	535.349	1071.82	666.603	608.37	1696.52	456.537	4619.38	7193.34	1368.51	0	1568.6	6407.38	0	1047.77	1209.05	8691.43	9975.87
HS1	Healthy	2458.99	55513.6	64800.4	69690.1	103186	639523	230762	120713	2768.76	3076.85	122791	43138.7	113452	49403.6	57445	124960	553519	15823.3	416689	250275	66025.8	628682	958369	495353	50575.7	236366	1.50771e+06	551232	887234	1.05643e+06	5.68525e+06	1.51043e+06	702762	3.56499e+06	234843	590706	1.36616e+06	677122	623392	3.95238e+06	76189.1	5.78796e+06	250126	303876	2.30494e+06	495735	685116	461251
HS10	Healthy	2726.67	27899.2	49999.9	197678	85375.8	1.32843e+06	330720	161365	3752.24	3460.06	419468	107818	195474	63116.3	28049.6	630443	446291	24831.7	378642	289774	131283	981037	809123	514596	56092	106625	1.18252e+06	474500	562181	456029	9.97526e+06	1.23674e+06	501404	1.23433e+06	238857	440053	753636	815057	384637	4.62593e+06	51256.9	5.53747e+06	220942	174380	1.76403e+06	270627	386580	1.10452e+06
HS11	Healthy	2578.33	32012	26163.8	141109	75534.2	1.16557e+06	154979	154824	2134.9	2158.91	108950	46314.5	59472	72440.4	60563.9	776905	437131	38489.6	575856	386826	245664	925448	1.20127e+06	594837	257402	465720	3.24474e+06	1.55514e+06	2.23638e+06	3.29788e+06	1.3347e+07	2.85421e+06	1.72701e+06	4.92602e+06	629687	2.67404e+06	3.0723e+06	2.60239e+06	2.13869e+06	9.20369e+06	165857	1.18842e+07	544353	957589	6.31196e+06	1.27044e+06	1.3283e+06	1.71913e+06
HS12	Healthy	4679.88	54300.9	57910.4	248948	147251	1.56305e+06	395120	178670	2218.17	2051.09	74002.2	45434.8	33859.2	22996.7	15778.3	206430	270955	13168.1	99185.1	176073	38414.9	384564	612329	425262	80328.6	128352	1.64866e+06	904611	1.13027e+06	434885	7.6876e+06	749282	618666	2.12827e+06	317078	3.30077e+06	2.04593e+06	2.9609e+06	352871	5.60088e+06	106510	6.57174e+06	112363	1.52825e+06	4.45011e+06	1.49469e+06	935126	449742
HS15	Healthy	1818.57	53121.7	45418.1	118459	81232	972248	184469	141866	1841.46	2447.3	82047.4	41022.2	35541.8	18643.9	16366.9	295270	296259	8726.01	173316	125825	100092	415189	416925	271445	76569.1	59813.7	759726	660638	838737	358733	6.44256e+06	556371	412526	427790	170902	769246	888548	893383	734127	5.5914e+06	25473.1	3.0847e+06	93350.5	531199	2.45973e+06	289579	414911	704779
HS17	Healthy	5836.14	84230.1	80615	195324	122486	1.04384e+06	230559	152863	2080.74	1960.12	77624.7	44942.9	80526.1	49508	24314.8	552891	435692	17844.8	337100	241501	124760	634338	674131	469355	101455	248966	1.58206e+06	687796	942438	769513	8.36318e+06	1.59087e+06	731145	2.96265e+06	308819	825350	1.58376e+06	962187	570768	5.62212e+06	81555.4	7.09309e+06	219786	303795	3.3472e+06	429634	626281	695374
HS18	Healthy	2962.41	41585.5	73814.8	93964.1	99704.3	1.03397e+06	119298	150134	1882.83	2412.46	85173.3	44318.5	64422.1	26584	61392.9	760564	575303	13726.8	401751	395257	190206	830008	1.00988e+06	626539	84443.2	149476	2.13973e+06	697952	1.03584e+06	820278	9.00308e+06	1.48835e+06	1.05569e+06	2.5871e+06	304609	1.10349e+06	1.30062e+06	1.09483e+06	641887	5.20783e+06	80398.2	7.13124e+06	253053	408181	2.98228e+06	489984	702008	819734
HS19	Healthy	11523	81862.9	123467	310895	162603	1.61395e+06	448656	156067	1845.33	1898.69	39306.9	20281.5	24947.8	8680.73	18833.9	283663	292548	4239.5	133553	190791	88415.2	377686	462906	402993	126977	146694	1.43687e+06	706947	1.013e+06	579137	5.10629e+06	1.24896e+06	780003	3.25179e+06	171231	3.40336e+06	1.089e+06	920740	254903	4.11853e+06	80811.7	5.14491e+06	227569	429735	2.19336e+06	556426	547602	226985
HS2	Healthy	1555.28	59303.3	59000.2	134872	160405	1.21713e+06	320850	171788	3087.9	3154.91	91703.8	51440.8	37827.1	39915.8	47671.4	58602.6	399369	21428.9	239941	204997	176285	267856	645444	417344	157194	983962	3.7131e+06	2.0677e+06	2.41656e+06	1.09691e+06	8.35968e+06	4.05601e+06	1.99575e+06	8.50264e+06	527043	2.86564e+06	4.63895e+06	1.37989e+06	958091	6.78372e+06	141763	9.64434e+06	704905	648143	6.05215e+06	1.0423e+06	1.15349e+06	671161
HS20	Healthy	5659.75	90624.1	126939	77248.3	129717	926736	158375	80123.1	1803.24	2247.23	42352.1	19657	16437	64660.2	35670.5	481196	291157	25445	202201	180999	160464	398704	527633	313096	159421	177621	1.201e+06	722852	806900	974024	8.32734e+06	1.2217e+06	520856	1.24404e+06	328545	1.00006e+06	1.3117e+06	1.15315e+06	583258	5.18066e+06	73801	5.62868e+06	147653	295442	3.46533e+06	301725	569531	1.10793e+06
HS4	Healthy	6253.3	94996.2	118021	122129	232370	1.1677e+06	518753	186302	1435.67	1510.36	82252.7	42248.9	60205.9	58582.3	36456.1	545301	540883	22664.3	278465	350011	394811	685272	752343	714325	389711	737422	3.7035e+06	2.49554e+06	2.75628e+06	936270	1.02005e+07	4.61081e+06	2.27372e+06	9.61787e+06	473209	1.94891e+06	3.67879e+06	995938	852090	8.50382e+06	135504	1.01855e+07	476107	482074	6.28479e+06	579966	1.11503e+06	596113
HS5	Healthy	9157.69	143415	154148	198979	252126	1.2906e+06	682014	224363	1707.85	1587.01	55257.8	31397.4	32657.5	32708	21170.2	375374	318931	15767.6	210302	255905	195869	538690	537226	566312	290917	467085	2.56488e+06	1.71308e+06	1.81528e+06	702430	8.51468e+06	2.65381e+06	1.45388e+06	6.49112e+06	408963	2.24013e+06	2.47957e+06	974076	675317	6.77047e+06	113629	8.4855e+06	341271	350492	3.82329e+06	503306	964368	479351
HS6	Healthy	1644.88	65610.4	39450	123299	105073	1.19297e+06	252841	162662	1918.1	1590.03	40407.7	22478.6	26689.6	18920	24302	232042	281948	6401.92	155011	159802	75030.9	432624	465588	351862	68048.6	137123	1.3492e+06	646380	971713	421911	5.71462e+06	1.12089e+06	601042	1.97258e+06	254799	657163	1.35347e+06	978864	351085	4.28124e+06	52026.1	4.73749e+06	165130	323465	2.51456e+06	497148	517132	527693
HS7	Healthy	2419.34	17923.7	55471.3	123844	91809.2	955150	171341	108238	3292.22	3728.27	56917.9	33003.6	29593.9	19901.9	20188.1	256207	271096	7362.29	203034	141297	71746.4	386959	463445	341639	70172.9	141259	1.20211e+06	679130	1.00878e+06	407880	5.87523e+06	1.18765e+06	551879	2.16977e+06	268974	697531	1.49003e+06	945656	346675	4.49632e+06	67817.4	4.44152e+06	171057	343150	2.59285e+06	531210	475108	495038
HS8	Healthy	3830.3	31073.7	49391.2	144479	82771.9	955965	264291	68846.9	1971.09	1758.32	30276.8	15285	21505.3	17039	20129	282577	247763	5948.77	137270	153175	72613.8	394182	472071	329096	60034.1	122060	1.30355e+06	651835	1.05254e+06	401561	5.89691e+06	1.09307e+06	635398	2.02168e+06	260562	589920	1.42207e+06	1.01872e+06	300801	4.24743e+06	62703.9	4.76298e+06	168108	312415	2.45592e+06	514434	521169	468255
HS8	Healthy	1371.23	17357.1	28201.7	183809	54726.4	985019	257945	170429	1548.27	2013.99	83580.4	28667.4	71215.9	19174.3	16967.2	273114	226773	6804.36	150893	168264	71364.6	419882	798055	318994	63568.1	118858	1.28004e+06	656834	1.03289e+06	428175	5.65988e+06	1.07756e+06	537375	1.97669e+06	263061	608794	1.34347e+06	937505	324387	4.14876e+06	60937.7	4.56528e+06	171838	354126	2.54902e+06	502251	477029	529495

## Sheet: OTUs
ID	Group	Micrococcus_98	Pseudomonas_83	Enterobacteriaceae_unclassified_98	Staphylococcus_74	Enterobacteriaceae_unclassified_70	Bacillus_94	Kocuria_92	Prevotella_98	Propionibacterium_100	Chitinophagaceae_unclassified_99	Anoxybacillus_89	Acinetobacter_94	Gammaproteobacteria unclassified_72	Enterobacteriaceae unclassified_99	Burkholderiaceae unclassified_91	Gammaproteobacteria_unclassified_99	Microbacteriaceae_unclassified_100	Acinetobacter_83	Comamonadaceae_unclassified_100	Cytophagales_unclassified_96	Flavobacteriaceae_unclassified_85	Bacteroidetes_unclassified_84	Gammaproteobacteria_unclassified_99	Thermoanaerobacterium_100	Bradyrhizobiaceae_unclassified_77	Lactococcus_95	Lactococcus_100	Gammaproteobacteria_unclassified_100	Streptococcus_87	Gammaproteobacteria_unclassified_100	Lactobacillus_88	Streptococcus_99	Comamonadaceae_unclassified_75	Lactobacillus_98	Enterobacteriaceae_unclassified_75	Corynebacterium_85	Enterobacteriaceae_unclassified_75	Turicella_100	Lactobacillus_85	Sphingomonas_88	Prevotella_99	Lactobacillus_80	Pseudomonas_77	Corynebacterium_70	Staphylococcus_89	Prevotella_82	Corynebacterium_79	Thermus_99
BTS1	Cancer	16	1690	282	204	476	14324	7	54	721	161	125	62	354	291	28	57	36	22	237	27	17	58	14	88	41	3	53	183	46	259	787	6	79	33	45	3	8	4	7	16	5	35	78	80	17	1	140	8
BTS12	Cancer	3	519	106	53	6	100	0	29	15	25	37	12	45	58	3	26	5	4	14	12	5	11	12	37	3	0	0	45	1	57	18	12	7	6	17	0	0	6	0	1	5	0	18	0	5	0	36	0
BTS16	Cancer	7	1399	49	6	11	27	0	31	74	139	114	17	259	153	5	95	9	39	30	28	12	42	27	41	71	1	1	3	9	474	62	3	2	9	15	0	0	16	5	2	13	0	11	1	11	0	1	0
BTS2	Cancer	2	872	21	14	5	15318	2	38	35	92	59	130	223	41	12	57	49	3	635	61	59	66	0	31	35	32	66	10	3	0	5	0	13	0	23	2	0	13	4	5	0	1	11	0	18	0	0	12
BTS20	Cancer	18	1210	46	257	7	140	0	1	198	145	105	27	78	89	21	10	22	16	66	33	35	46	0	83	38	1	13	16	7	6	116	2	56	0	24	5	0	17	1	43	0	18	16	23	5	0	1	73
BTS22	Cancer	3	578	108	8	92	221	1	1	56	75	63	11	16	52	8	33	17	6	12	4	10	12	1	27	14	5	0	6	0	4	45	0	7	1	4	0	3	4	1	6	0	0	11	1	1	0	0	45
BTS23	Cancer	5	574	46	13	3	115	0	3	34	53	76	15	29	61	6	50	26	12	21	10	10	17	0	42	18	8	3	9	4	1	64	0	8	29	27	0	0	8	0	2	0	12	14	10	6	0	10	28
BTS24	Cancer	5	1049	288	27	202	21	0	3	73	73	127	35	74	106	58	75	52	31	33	17	21	49	1	6	72	7	1	21	1	9	53	0	17	2	38	0	15	6	0	21	0	0	10	1	0	0	0	86
BTS26	Cancer	24	1329	100	73	157	197	3	14	255	71	146	48	76	87	2	63	50	85	76	16	27	59	0	30	42	48	15	4	18	20	127	30	44	7	11	0	7	19	0	10	0	0	9	12	1	0	0	95
BTS27	Cancer	6	1234	10	39	3	42	0	1	70	118	157	44	34	119	42	26	55	34	75	20	32	46	0	34	67	13	1	34	2	3	44	0	42	46	35	0	0	11	1	12	1	8	1	53	4	0	7	29
BTS31	Cancer	7	2537	8432	931	1660	1193	28	53	2010	287	211	56	280	320	84	207	33	322	81	66	27	105	2	85	122	1	41	504	1212	2	231	183	61	839	112	18	12	83	183	19	23	1237	6	34	745	1	34	13
BTS32	Cancer	2	319	650	61	145	74	7	1	52	25	43	11	30	32	5	32	11	17	5	1	6	11	4	10	15	1	1	4	6	0	41	2	4	4	0	0	0	4	16	4	0	0	2	8	8	0	1	0
BTS34	Cancer	2	973	6188	193	903	55	8	4	329	74	120	15	351	28	14	63	39	276	38	1	48	52	0	35	62	0	1	16	36	1	37	74	46	0	32	0	0	4	50	1	1	1	36	7	14	0	0	2
BTS35	Cancer	22	1466	2354	482	624	108	11	3	567	116	203	23	41	95	15	58	21	196	15	26	67	65	0	40	49	29	12	76	80	3	68	134	57	27	61	0	0	51	92	38	1	73	19	1	36	0	1	24
BTS36	Cancer	13	1332	54	36	19	140	0	0	207	139	130	105	256	59	22	107	44	3040	60	29	20	68	0	90	61	27	25	1	12	6	53	0	336	0	23	0	1	10	15	21	0	0	316	26	45	0	2	95
BTS37	Cancer	6	1464	31	494	7	150	0	3	239	134	185	86	105	117	15	67	50	1504	37	39	16	54	0	71	46	41	3	39	60	5	235	17	137	26	5	0	0	51	1	32	1	39	130	0	32	0	1	160
BTS4	Cancer	15	798	65	63	5	2342	0	12	252	48	76	40	81	81	18	56	16	10	83	15	7	26	0	19	15	1	62	44	26	58	108	2	41	0	37	1	0	9	0	4	0	5	33	43	0	2	31	1
BTS40	Cancer	6	577	46	14	15	25	0	0	43	56	44	54	54	41	26	48	37	30	16	34	26	21	0	17	37	25	20	2	1	13	1	47	3	1	3	0	0	6	1	0	0	0	11	6	4	0	1	1
BTS41	Cancer	16	1605	57370	22	77527	117	0	7	97	149	128	204	132	192	8	115	148	18	49	152	105	120	1	87	33	39	52	93	178	10	21	6	36	5	66	2	3196	24	2	21	0	18	19	2	16	1	9	17
BTS42	Cancer	3	1113	24	17	1	72	0	6	115	128	141	52	30	31	17	75	29	62	41	35	29	43	0	57	17	31	10	9	1	2	63	0	8	0	10	0	0	10	0	3	0	0	1	1	1	0	1	8
BTS43	Cancer	9	1237	94	5	61	185	1	2	33	106	115	107	29	106	19	77	31	27	40	55	48	27	0	17	40	59	45	13	48	4	29	2	6	0	33	1	2	10	1	0	0	0	1	0	1	1	13	5
BTS45	Cancer	20	1512	238	7	101	13	1	7	99	145	175	87	105	144	6	34	64	2	39	115	67	49	0	82	97	42	8	40	81	9	14	3	15	1	30	7	2	9	0	6	0	1	23	8	0	1	2	0
BTS46	Cancer	3	1405	21	2	12	21	1	17	89	86	136	152	32	105	4	102	200	22	75	151	99	83	0	41	51	99	44	27	1	1	4	9	11	0	42	0	0	9	0	0	0	0	2	22	0	0	2	3
BTS5	Cancer	16	1145	101	37	13	76	0	16	132	168	101	100	59	113	5	31	0	6	63	22	9	13	11	15	41	3	2	110	8	60	97	5	15	2	25	1	0	5	7	18	5	1	13	0	0	2	104	1
BTS50	Cancer	10	1029	51	20	3	27	1	0	74	77	111	82	66	113	39	135	130	26	45	121	102	106	0	20	41	26	24	4	0	5	15	1	17	1	31	0	0	18	0	15	0	0	15	10	0	0	0	6
BTS51	Cancer	19	2081	258	15	418	537	0	3	65	258	159	117	218	65	30	98	201	15	83	44	108	201	0	19	34	52	35	11	38	2	9	4	59	3	38	3	16	14	0	5	0	5	27	0	13	0	4	20
BTS53	Cancer	3	708	26	11	14	762	0	1	137	47	64	65	31	42	0	43	55	133	12	22	34	15	0	39	9	19	18	2	17	0	15	3	3	14	8	0	0	11	0	7	0	0	14	2	3	0	13	1
BTS54	Cancer	1	1117	43	36	31	3	0	8	46	127	132	105	54	137	11	90	62	84	33	16	42	67	0	72	62	29	43	3	1	3	4	2	37	1	76	1	0	6	0	9	0	1	14	1	1	0	0	1
BTS55	Cancer	5	1382	54	18	23	155	0	2	64	129	126	121	14	134	70	103	94	76	41	89	82	35	0	70	77	39	15	12	15	3	14	4	26	1	35	0	3	16	0	22	0	0	5	26	1	0	0	6
BTS56	Cancer	9	1269	15	91	13	21	0	15	65	187	99	103	68	108	2	82	66	144	74	68	26	99	0	55	41	21	40	9	2	10	3	1	29	1	21	0	0	6	0	0	0	0	5	19	3	0	1	0
BTS57	Cancer	6	1119	11	15	5	300	0	2	33	106	109	160	56	93	30	28	100	42	74	63	86	51	0	32	28	55	64	28	16	7	2	25	19	0	20	0	1	28	0	1	0	0	3	1	5	0	1	1
BTS6	Cancer	19	1207	15	25	15	4467	1	25	39	133	103	69	162	206	63	224	23	21	5482	7	11	29	20	52	81	5	13	200	14	148	13	5	58	3	71	5	0	12	0	3	0	0	73	12	10	2	0	3
HS1	Healthy	81	1560	411	228	156	132	0	2297	585	224	254	324	527	192	76	141	52	99	53	71	3	28	1437	115	116	161	99	149	910	2	180	598	102	737	58	895	0	20	2691	23	436	436	45	34	62	576	18	72
HS10	Healthy	3999	2367	145	143	11	3	69	41	115	193	225	505	143	133	5	111	206	185	45	196	207	82	11	125	90	149	139	11	25	0	53	14	49	112	38	29	0	13	8	24	4	20	47	33	30	3	5	8
HS11	Healthy	3067	1365	70	98	15	9	71	17	279	160	231	320	82	82	105	83	97	40	107	73	48	47	4	57	81	109	78	9	14	1	39	10	11	73	21	18	0	19	2	21	2	12	21	12	1	2	18	1
HS12	Healthy	7	1792	32	7	16	0	0	32	43	185	173	395	47	107	3	66	124	2	89	84	120	63	3	42	89	165	140	9	2	1	10	29	75	0	13	1	0	13	0	18	0	16	17	2	0	0	24	0
HS15	Healthy	5	1361	182	13	164	22	0	19	36	174	113	164	108	93	7	66	111	52	43	120	72	37	5	84	52	85	57	13	1	0	20	3	18	0	17	3	10	6	1	30	0	0	64	0	16	4	0	7
HS17	Healthy	7	1148	196	2	188	26	1	17	72	130	174	325	58	133	24	85	105	12	44	49	110	86	2	68	29	112	152	2	0	0	6	17	28	0	32	0	6	10	0	0	0	14	2	11	1	1	18	0
HS18	Healthy	12	1710	45	7	21	3	0	18	22	210	124	198	126	210	56	86	181	33	15	117	150	66	7	67	59	106	90	25	25	0	26	12	53	5	33	3	3	59	11	1	2	23	28	51	3	1	0	9
HS19	Healthy	6	1013	47	18	13	2	0	70	30	93	117	176	44	122	21	63	95	7	103	57	60	69	29	76	61	27	76	45	25	0	27	24	33	3	36	11	2	61	0	11	12	3	14	6	6	4	10	7
HS2	Healthy	48	1781	56	36	18	40	0	585	282	195	233	319	107	152	2370	145	13	112	99	55	2	72	393	87	94	236	57	26	802	15	48	262	64	19	9	1211	1	18	34	308	120	15	26	16	7	861	29	45
HS20	Healthy	13	1174	21	7	14	2	1	19	93	137	142	127	31	73	6	52	108	52	29	109	58	64	0	48	32	71	108	30	14	0	22	9	16	3	7	2	0	66	1	0	0	1	0	9	17	1	1	19
HS4	Healthy	39	2059	1921	44	3	55	0	285	264	363	321	520	232	149	28	202	48	58	36	73	7	56	130	90	79	308	94	22	136	1	2	134	92	86	68	298	0	8	0	41	26	1	57	10	1	99	8	40
HS5	Healthy	25	1199	916	56	84	22	0	490	361	122	171	675	116	125	47	110	1	1969	14	21	10	13	407	31	47	272	31	46	396	11	132	142	37	45	21	545	1	25	88	12	126	23	566	26	1	255	8	29
HS6	Healthy	15	1194	8	9	3	24	0	4	43	135	117	137	33	58	71	46	109	16	46	58	72	51	2	54	46	64	53	18	1	0	17	2	23	3	72	6	0	12	0	18	0	0	15	0	6	1	9	12
HS7	Healthy	14	1552	36	3	32	51	0	5	67	179	213	417	35	156	32	61	131	19	104	116	172	65	10	60	113	167	98	19	5	0	11	0	59	0	38	6	0	14	1	2	5	0	3	8	1	3	0	16
HS8	Healthy	4093	1604	121	147	23	13	85	126	108	79	280	432	100	173	52	68	87	5	44	79	57	66	72	82	73	116	129	12	29	1	13	64	42	103	57	43	3	6	5	40	39	22	4	8	6	9	11	4
HS8	Healthy	2969	2060	108	147	49	4	68	24	238	229	326	355	103	184	5	45	202	6	102	55	74	105	2	162	93	153	147	24	10	0	24	2	60	67	6	5	0	10	2	3	1	22	3	106	4	0	17	17
[truncated: 25 more columns]

## Sheet: Discriminant_Lipids
ID	Pcorr	Probability	log(Probability)
Cer(d16:1/23:0)	0.65169	0.000115872	3.93602
Cer(d18:1/21:1) & Cer(d18:0/21:2)	0.603782	0.000247738	3.60601
Cer(d18:1/23:0) & Cer(d18:0/23:1)	0.716338	8.57144e-06	5.06695
Cer(d18:1/24:0) & Cer(d18:0/24:1)	0.677461	1.72028e-05	4.7644
Cer(d18:2/22:0)	0.664902	3.90031e-05	4.4089
Cer(d18:2/23:0)	0.696016	5.56817e-06	5.25429
Cer(d18:2/24:1)	0.62112	0.00178391	2.74863
Cer(d40:2)	0.659966	0.000423602	3.37304
Cer(d18:1/22:0)	0.754754	1.0771e-08	7.96774
Cer(d18:2/24:0)	0.717069	3.26553e-06	5.48605
DG(12:0_18:1)	0.600119	8.65568e-06	5.0627
DG(12:0_18:2)	0.609917	4.07074e-07	6.39033
DG(14:0_14:0) {& DG(12:0_16:0)}	0.619222	1.14842e-06	5.9399
DG(14:0_18:2)	0.614975	7.91891e-06	5.10133
DG(16:0_16:0)	0.684705	5.01457e-07	6.29977
DG(16:0_18:1)	0.708201	3.92954e-07	6.40566
DG(18:1_18:0)	0.672982	1.13233e-06	5.94603
DG(18:1_18:1)	0.640679	2.87251e-06	5.54174
PC(O-16:1_20:4)	0.708393	3.00891e-05	4.52159
PE(16:0_18:1)	0.624416	0.00218397	2.66075
PE(16:0_18:2)	0.755548	2.38367e-05	4.62275
PE(16:0_20:4)	0.776291	5.96893e-05	4.2241
PE(16:0_22:6)	0.696558	0.000112349	3.94943
PE(16:1_16:0)	0.714762	0.000128941	3.88961
PE(18:0_22:4)	0.777113	3.04147e-05	4.51692
PE(18:2_18:0)	0.688197	0.000303945	3.5172
PE(O-16:1_16:1)	0.735301	0.000129139	3.88894
PE(O-16:1_18:1)	0.70464	0.000551083	3.25878
PE(O-16:1_18:3)	0.766052	7.05191e-06	5.15169
PE(O-16:1_20:4)	0.817369	2.43911e-06	5.61277
PE(O-16:1_20:5)	0.780642	1.67295e-05	4.77652
PE(O-16:1_22:4)	0.799982	2.68914e-06	5.57039
PE(O-16:1_22:6)	0.738459	5.9232e-05	4.22744
PE(O-17:1_20:4)	0.745008	1.96093e-05	4.70754
PE(O-18:0_20:4)	0.697618	2.73558e-05	4.56295
PE(O-18:1_18:2)	0.696572	4.29572e-05	4.36696
PE(O-18:1_20:4)	0.709113	3.75379e-05	4.42553
PE(O-18:1_22:5)	0.75041	1.08187e-05	4.96582
PE(O-18:1_22:6)	0.677974	0.00041219	3.3849
PE(O-18:2_18:1)	0.746131	6.46301e-05	4.18957
PE(O-18:2_18:2)	0.784894	7.70771e-06	5.11307
PE(O-18:2_20:4)	0.827058	1.32053e-06	5.87925
PE(O-18:2_20:5)	0.839317	1.1547e-06	5.93753
lysoPC(16:0) sn-1	-0.723031	4.37437e-10	9.35908
lysoPC(18:0)	-0.704337	8.53676e-10	9.06871
lysoPC(18:1)	-0.648604	1.9169e-08	7.7174
oxCE	-0.658683	1.87097e-06	5.72793
oxCE(18C,2O)	-0.66114	1.37948e-06	5.86028
